# Supplementary material for: Ameliorative Effects of Lactobacillus plantarum HAC01 Lysate on 3T3-L1 Adipocyte Differentiation via AMPK Activation and MAPK Inhibition
Source: Int J Mol Sci. 2022 May 24;23(11):5901. doi: 10.3390/ijms23115901 (PMC9180524; doi:10.3390/ijms23115901)
Supplement: Supplementary file 1 [file ijms-23-05901-s001.zip]

Archive with 1 entries (1 files):
- ijms-1738887-supplementary.pdf
